# Supplementary material for: Exploring the Physicochemical, Mechanical, and Photocatalytic Antibacterial Properties of a Methacrylate-Based Dental Material Loaded with ZnO Nanoparticles
Source: Materials (Basel). 2022 Jul 21;15(14):5075. doi: 10.3390/ma15145075 (PMC9319981; doi:10.3390/ma15145075)
Supplement: Supplementary file 1 [file materials-15-05075-s001.zip]

Archive with 1 entries (1 files):
- materials-1784594-supplementary.pdf
